# Supplementary material for: Detailed Clinical, Ophthalmic, and Genetic Characterization of MYO7A-Associated Usher Syndrome
Source: Invest Ophthalmol Vis Sci. 2025 Apr 21;66(4):60. doi: 10.1167/iovs.66.4.60 (PMC12020961; doi:10.1167/iovs.66.4.60)
Supplement: Supplement 2 [file iovs-66-4-60_s002.xlsx]

## Sheet: Genetic results
					Variant 1		Variant 2		Variant 3
Patient ID	Sex (M/F)	Homozygous (Y/N)	Pedigree ID	Consanguinity (Y/N)	c.DNA	Protein	c.DNA	Protein	c.DNA	Protein	Genotype
MYO7A 001	M	N	19486	N	c.635G>A	p.(Arg212His)	c.1798-3C>G	p.?			NDN
MYO7A 002	M	N	19487	N	c.93C>A	p.(Cys31Ter)	c.5648G>A	p.(Arg1883Gln)			NDN
MYO7A 003	M	Y	31007	Y	c.6572del	p. (Asp2191ValfsTer4)	c.6572del	p.(Asp2191ValfsTer4)			NDN
MYO7A 004	M	N	2580	N	c.3764delA	p.(Lys1255ArgfsTer8)	c.77C>A	p.(Ala26Glu)			NDN
MYO7A 005	F	Y	22108	Y	c.6070C>T	p.(Arg2024Ter)	c.6070C>T	p.(Arg2024Ter)			NDN
MYO7A 006	M	Y	26896	N	c.1258A>T	p.(Lys420Ter)	c.1258A>T	p.(Lys420Ter)			DN
MYO7A 007	M	N	21944	Y	c.397C>G	p.(His133Asp)	c.397C>G	p.(His133Asp)			NDN
MYO7A 008	F	N	19489	N	c.5101C>T	p.(Arg1701Ter)	c.5101C>T	p.(Arg1701Ter)			DN
MYO7A 009	F	N	4345	N	c.592+1G>T	p.?	c.338_348dup	p.(Glu117SerfsTer33)			NDN
MYO7A 010	F	N	19383	N	c.5804T>C	p.(Leu1935Pro)	c.3925-1G>T	p.?			NDN
MYO7A 011	F	N	26883	N	c.5886_5888delCTT	p.(Phe1963del)	c.5229delG	p.(Leu1744CysfsTer61)			NDN
MYO7A 012	F	N	1959	N	c.223G>C	p.(Asp75His)	c.6070C>T	p.(Arg2024Ter)			NDN
MYO7A 013⁺⁺	F	N	26419	N	c.401T>A	p.(Ile134Asn)	c.5730T>A	p.(Asp1910Glu)			NDN
MYO7A 014⁺⁺	M	N	26419	N	c.401T>A	p.(Ile134Asn)	c.5730T>A	p.(Asp1910Glu)			NDN
MYO7A 015	F	N	19495	N	c.5886_5888del	p.(Phe1963del)	c.569T>G	p.(Leu190Trp)	c.1969C>T	p.(Arg657Trp)	NDN
MYO7A 016	F	N	29432	Adopted	c.5074C>T	p.(Gln1692Ter)	c.4834C>T	p.(Gln1692Ter)			DN
MYO7A 017	F	Y	25477	N	c.5886_5888delCTT	p.(Phe1963del)	c.5886_5888delCTT	p.(Phe1963del)			NDN
MYO7A 018	F	N	28038	N	c.6070C>T	p.(Arg2024Ter)	c.999T>G	p.(Tyr333Ter)			NDN
MYO7A 019	M	N	19498	N	c.3764delA	p.(Lys1255ArgfsTer8)	c.1563delC	p.(Asp521GlufsTer8)			DN
MYO7A 020	F	N	2411	N	c.631A>G	p.(Ser211Gly)	c.5824G>T	p.(Gly1942Ter)			NDN
MYO7A 021	F	N	27018	N	c.3719G>A	p.(Arg1240Gln)	c.6577C>T	p.(Leu2193Phe)			NDN
MYO7A 022	F	Y	16217	N	c.324C>A	p.(Tyr108Ter)	c.324C>A	p.(Tyr108Ter)			DN
MYO7A 023	F	N	26161	N	c.5260C>T	p.(Gln1754Ter)	c.5101C>T	p.(Arg1701Ter)			DN
MYO7A 024	M	N	1810	N	c.644A>C	p.(Lys215Thr)	c.631A>G	p.(Ser211Gly)			NDN
MYO7A 025	F	N	3847	N	c.1623_1624insC	p.(Lys542GlnfsTer5)	c.2005C>T	p.(Arg669Ter)			DN
MYO7A 026	M	N	18893	N	c.5886_5888delCTT	p.(Phe1963del)	c.5968C>T	p.(Gln1990Ter)			DN
MYO7A 027	M	N	4726	N	c.3719G>A	p.(Arg1240Gln)	c.3764del	p.(Lys1255ArgfsTer8)			NDN
MYO7A 028	M	Y	23524	Y	c.3508G>A	p.(Glu1170Lys)	c.3508G>A	p.(Glu1170Lys)			NDN
MYO7A 029	M	Y	2572	N	c.6572delA	p.(Asp2191ValfsTer4)	c.6572delA	p.(Asp2191ValfsTer4)			NDN
MYO7A 030⁺⁺	F	N	31122	N	c.635G>A	p.(Arg212His)	c.3476G>T	p.(Gly1159Val)			NDN
MYO7A 031	F	N	18353	N	c.397dupC	p.(His133ProfsTer7)	c.4919delG	p.(Gly1640AlafsTer5)			DN
MYO7A 032	M	N	18353	N	c.397dupC	p.(His133ProfsTer7)	c.4919delG	p.(Gly1640AlafsTer5)			DN
MYO7A 033	M	N	24830	N	c.397C>G	p.(His133Asp)	c.401T>A	p.(Ile134Asn)			NDN
MYO7A 034	M	N	3574	N	c.19-2A>G	p.?	c.6025delG	p.(Ala2009ProfsTer32)			NDN
MYO7A 035	F	Y	21983	N	c.535_536delAG	p.(Ser179TrpfsTer7)	c.535_536delAG	p.(Ser179TrpfsTer7)			DN
MYO7A 036	M	N	19508	N	c.722G>C	p.(Arg241Pro)	c.1138G>A	p.(Glu380Lys)			NDN
MYO7A 037	F	N	5398	N	c.2005C>T	p.(Arg669Ter)	c.5944G>A	p.?			DN
MYO7A 038⁺⁺	M	N	19131	N	c.22dupG	p.(Asp8GlyfsTer34)	c.6551C>T	p.(Thr2184Met)			NDN
MYO7A 039	F	Y	24490	N	c.722G>C	p.(Arg241Pro)	c.722G>C	p.(Arg241Pro)			NDN
MYO7A 040⁺⁺	F	N	20699	N	c.3476G>T	p.(Gly1159Val)	c.3728C>T	p.(Pro1243Leu)			NDN
MYO7A 041	M	N	15936	N	c.5824G>T	p.(Gly1942Ter)					NDN
MYO7A 042	M	N	29268	N	c.722G>A	p.(Arg241His)	c.4838del	p.(Asp1613ValfsTer32)			NDN
MYO7A 043	M	N	19561	N	c.1258A>T	p.(Lys420Ter)	c.4838delA	p.(Asp1613ValfsTer32)			DN
MYO7A 044	F	Y	21958	N	c.4838delA	p.(Asp1613ValfsTer32)	c.4838delA	p.(Asp1613ValfsTer32)			DN
MYO7A 045	M	Y	28041	N	c.5743-2A>G	p.?	c.5743-2A>G	p.?			DN
MYO7A 046*	F	N	67013	Y	c.1849T>C	p.(Ser617Pro)	c.4838del	p.(Asp1613ValfsTer32)			NDN
MYO7A 047	F	Y	26599	N	c.640G>A	p.(Gly214Arg)	c.640G>A	p.(Gly214Arg)			NDN
MYO7A 048	F	N	19563	N	c.73G>A	p.(Gly25Arg)	c.5824G>T	p.(Gly1942Ter)			NDN
MYO7A 049⁺⁺	M	N	21087	N	c.397C>A	p.(His133Asn)	c.3764delA	p.(Lys1255ArgfsTer8)			NDN
MYO7A 050*	M	N	2531	N	c.3764del	p.(Lys1255ArgfsTer8)	c.4951G>A	p.(Gly1651Ser)			NDN
MYO7A 051	M	Y	5070	N	c.2914C>T	p.(Arg972Ter)	c.2914C>T	p.(Arg972Ter)			DN
MYO7A 052	M	Y	5232	N	c.3108+1G>A	p.?	c.3108+1G>A	p.?			DN
MYO7A 053	F	N	27824	N	c.1200+2T>C	p.?	c.5944G>A	p.(Gly1982Arg)			NDN
MYO7A 054*	F	Y	26457	Y	c.1690G>A	p.?	c.1690G>A	p.?			DN
MYO7A 055	F	Y	21980	N	c.324C>A	p.(Tyr108Ter)	c.324C>A	p.(Tyr108Ter)			DN
MYO7A 056	F	N	2331	N	c.3718C>T	p.(Arg1240Trp)	c.6377delC	p.(Pro2126LeufsTer5)			NDN
MYO7A 057	F	N	17886	N	c.6439-2A>G	p.?	c.1385A>G	p.(Gln462Arg)			NDN
MYO7A 058	F	Y	2863	Y	c.6043T>C	p.(Tyr2015His)	c.6043T>C	p.(Tyr2015His)			NDN
MYO7A 059	M	No	18190	N	c.721C>T	p.(Arg241Cys)	c.4697C>T	p.(Thr1566Met)	c.3546C>A	p.(Asn1182Lys)	NDN
MYO7A 060*	M	No	19427	N	c.2005C>T	p.(Arg669Ter)	c.3728C>T	p.(Pro1243Leu)			NDN
MYO7A 061	F	No	17834	N	c.1977delA	p.(Gly660GlufsTer2)	c.2005C>T	p.(Arg669Ter)			DN
MYO7A 062	M	No	4919	N	c.1623_1624insC	p.Lys542GlnfsTer5)	c.3764delA	p.(Lys1255ArgfsTer8)			DN
MYO7A 063	M	Yes	18952	N	c.147_148delTC	p.(Pro50AlafsTer89)	c.147_148delTC	p.(Pro50AlafsTer89)			DN
MYO7A 064	M	Yes	1237	N	c.2187+1G>A	p.?	c.2187+1G>A	p.?			DN
MYO7A 065	M	No	2047	N	c.635G>A	p.(Arg212His)	c.640G>A	p.(Gly214Arg)			NDN
MYO7A 066*	F	No	16085	N	c.4919del	p.(Gly1640AlafsTer5)	c.133-2A>G	p.?			DN
MYO7A 067	M	No	2268	N	c.3504-1G>C	p.?	c.5573T>C	p.(Leu1858Pro)			NDN
MYO7A 068	F	No	1959	N	c.223G>C	p.(Asp75His)	c.6070C>T	p.(Arg2024Ter)			NDN
MYO7A 069*	M	No	3113	N	c.133-2A>G	p.?	c.3719G>A	p.(Arg1240Gln)			NDN
MYO7A 070	M	No	19596	N	c.2904G>T	p.(Glu968Asp)	c.4131_4132insT	p.(Gly1378TrpfsTer6)			NDN
MYO7A 071	M	No	19601	N	c.2476G>A	p.(Ala826Thr)	c.4293G>A	p.(Trp1431Ter)			NDN
MYO7A 072	F	Yes	29842	N	c.1258A>T	p.(Lys420Ter)	c.1258A>T	p.(Lys420Ter)			DN
MYO7A 073	M	Yes	2631	N	c.2905-1G>A	p.?	c.2905-1G>A	p.?			DN
MYO7A 074	F	No	23048	N	c.133-2A>G	p.?	c.3719G>A	p.(Arg1240Gln)			NDN
MYO7A 075	F	No	29978	N	c.397del	p.(His133ThrfsTer13)	c.6364del	p.(Glu2122SerfsTer9)			NDN
MYO7A 076	M	No	23357	N	c.5886_5888del	p.(Phe1963del)	c.133-2A>G	p.?			NDN
MYO7A 077	M	No	3873	N	c.722G>C	p.(Arg241Pro)	c.5944G>A	p.?			NDN
MYO7A 078	F	No	23060	N	c.133-2A>G	p.?	c.3719G>A	p.(Arg1240Gln)			NDN
MYO7A 079	M	No	25237	N	c.631A>G	p.(Ser211Gly)	c.3546C>A	p.(Asn1182Lys)			NDN
MYO7A 080	M	Yes	29569	N	Exon 28 - 32 duplication	p.?	Exon 28 - 32 duplication	p.?			DN
Supplementary Table 1: Variants in MYO7A identified in the Usher Syndrome Type 1 patients included in this study.
* Patients with mild phenotype
⁺⁺ Sector retinitis pigmentosa
Matching colours - same pedegree.
