# Supplementary material for: Detailed Clinical, Ophthalmic, and Genetic Characterization of MYO7A-Associated Usher Syndrome
Source: Invest Ophthalmol Vis Sci. 2025 Apr 21;66(4):60. doi: 10.1167/iovs.66.4.60 (PMC12020961; doi:10.1167/iovs.66.4.60)
Supplement: Supplement 3 [file iovs-66-4-60_s003.xlsx]

## Sheet: Supple In silico
Variant No	Patient/family number	Nucleotide change (NM_000260)	Variant No	Position	Coding impact	Amino acid change	Location	dbSNP ID	ClinVar ID	Segregation	ACMG Classification								GnomAD allele frequency																General predisction
											Verdict	Idntified classification rules							Allele frequency (exome)								Allele frequency (genome)								MutationTaster			FATHMM			FATHMM MKL			FATHMM XF			CADD	REVEL
												Factor 1	Factor 2	Factor 3	Factor 4	Factor 5	Factor 6	Factor 7	East Asian	South Asian	African	European (Non-Finnish)	Latino	Total	POPMAX Alt Allele Freq (AF)	POPMAX	East Asian	South Asian	Latino	African	European (Non-Finnish)	Total	POPMAX Alt Allele Freq (AF)	POPMAX	Prediction	Accuruacy	Converted rankscore	Prediction	Score	Converted rankscore	Prediction	Score	Converted rankscore	Prediction	Score	Converted rankscore	PHRED Score	Prediction Cut off = 0.5	Score
1	34	NM_000260:c.19-2A>G	83	77142707	splice_acceptor_variant	NA	intron 2 of 48 position 12055 of 12056 (splicing-ACMG, splicing, intronic)	rs1555051384	558668	No	Pathogenic	PVS1	PM2						NA	NA	NA	NA	NA	NA	NA	NA	NA	NA	NA	NA	NA	NA	NA	NA	NA	NA	NA	NA	NA	NA	NA	NA	NA	NA	NA	NA	NA	NA	NA
2	38	NM_000260:c.22dupG	1	77142708	frameshift_variant	NP_000251.3:p.Asp8Glyfs*34	exon 3 of 49 before position 5 of 114 (splicing, coding, NMD)	NA	438174	Yes	Likely pathogenic	PVS1	PM2						NA	NA	NA	NA	NA	NA	NA	NA	NA	NA	NA	NA	NA	NA	NA	NA	NA	NA	NA	NA	NA	NA	NA	NA	NA	NA	NA	NA	4.556	NA	NA
3	48	NM_000260:c.73G>A	2	77142763	missense_variant	NP_000251.3:p.Gly25Arg	exon 3 of 49 position 55 of 114 (coding)	rs782252317	177722	No	Likely pathogenic	PM2	PM3	PP3	PP5				0	1.16986e-05	0	1.25976e-05	2.24608e-05	1.16447e-05	7.31e-06	nfe	NA	NA	NA	NA	NA	NA	NA	NA	Disease Causing	1	0.81001	Damaging	-2.48	0.90083	Damaging	0.98842	0.87575	Damaging	0.969933	0.99227	14.36	Likely disease causing	0.943
4	4	NM_000260:c.77C>A	3	77142767	missense_variant	NP_000251.3:p.Ala26Glu	exon 3 of 49 position 59 of 114 (coding)	rs369125667	177731	No	Likely pathogenic	PM2	PM3	PP3	PP5				0	1.17003e-05	0	7.19871e-06	0	6.16488e-06	3.1e-06	nfe	NA	NA	NA	NA	NA	NA	NA	NA	Disease Causing	1	0.81001	Damaging	-2.35	0.89822	Damaging	0.98395	0.82339	Damaging	0.953311	0.96949	13.96	Likely disease causing	0.855
5	2	NM_000260:c.93C>A	4	77142783	stop_gained	NP_000251.3:p.Cys31Ter	exon 3 of 49 position 75 of 114 (coding, NMD)	rs35689081	11859	No	Pathogenic	PVS1	PM2	PM3	PP5				0	0	0	3.51103e-05	0	3.01662e-05	2.628e-05	nfe	0	0	0	0	2.93997e-05	1.31458e-05	2.93997e-05	nfe	Disease Causing Automatic	1	0.81001	?	NA	NA	Neutral	0.26044	0.22878	Neutral	0.373869	0.45898	0.077	NA	NA
6	66, 69, 74, 76, 78	NM_000260:c.133-2A>G	5	77147796	splice_acceptor_variant	NA	intron 3 of 48 position 4974 of 4975 (splicing-ACMG, splicing, intronic)	rs782064437	555778	Yes	Pathogenic	PVS1	PM2	PM3	PP5				0	0	0	5.9434e-05	0	4.5302e-05	4.792e-05	nfe	0	0	0	0	1.47093e-05	6.57644e-06	1.47093e-05	nfe	Disease Causing	1	0.81001	?	NA	NA	Damaging	0.96711	0.70532	NA	NA	NA	6.141	NA	NA
7	63, 63	NM_000260:c.147_148delTC	6	77147808	frameshift_variant	NP_000251.3:p.Pro50Alafs*89	exon 4 of 49 position 15-16 of 153 (coding, NMD)	NA	NA	Yes	Likely pathogenic	PVS1	PM2						NA	NA	NA	NA	NA	NA	NA	NA	NA	NA	NA	NA	NA	NA	NA	NA	NA	NA	NA	NA	NA	NA	NA	NA	NA	NA	NA	NA	1.527	NA	NA
8	12, 68	NM_000260:c.223G>C	7	77147888	missense_variant	NP_000251.3:p.Asp75His	exon 4 of 49 position 91 of 153 (coding)	NA	NA	No	VUS	PM2	PP1	PP3					0	0	0	1.81206e-06	0	1.38649e-06	3e-07	nfe	NA	NA	NA	NA	NA	NA	NA	NA	Disease Causing	1	0.81001	Tolerated	-0.52	0.70717	Damaging	0.97535	0.75383	Damaging	0.964877	0.98709	1.293	Likely disease causing	0.701
9	22, 22, 55, 55	NM_000260:c.324C>A	8	77155945	stop_gained	NP_000251.3:p.Tyr108Ter	exon 5 of 49 position 39 of 185 (coding, NMD)	rs116892396	438176	Yes	Pathogenic	PVS1	PM2	PM3	PP5				0	0	0	9.00391e-07	0	1.37073e-06	NA	NA	NA	NA	NA	NA	NA	NA	NA	NA	Disease Causing Automatic	1	0.81001	?	NA	NA	Damaging	0.98207	0.80539	Neutral	0.248267	0.36869	12.94	NA	NA
10	9	NM_000260:c.338_348dup	9	77155956	frameshift_variant	NP_000251.3:p.Glu117Serfs*33	exon 5 of 49 before position 64 of 185 (coding, NMD)	rs1064793208	418366	No	Likely pathogenic	PVS1	PM2	PP5					0	0	0	9.89944e-06	0	7.53367e-06	5.31e-06	nfe	NA	NA	NA	NA	NA	NA	NA	NA	NA	NA	NA	NA	NA	NA	NA	NA	NA	NA	NA	NA	14.11	NA	NA
11	31, 32	NM_000260:c.397dupC	10	77156012	frameshift_variant	NP_000251.3:p.His133Profs*7	exon 5 of 49 before position 113 of 185 (coding, NMD)	rs111033187	43229	No	Pathogenic	PVS1	PM2	PM3	PP1	PP5			2.51915e-05	0	0	1.61899e-05	0	1.71093e-05	1.012e-05	nfe	0.000192604	0	0	2.41569e-05	1.47042e-05	1.97293e-05	0.000192604	eas	NA	NA	NA	NA	NA	NA	NA	NA	NA	NA	NA	NA	3.868	NA	NA
12	75	NM_000260:c.397del	11	77156012	frameshift_variant	NP_000251.3:p.His133Thrfs*13	exon 5 of 49 position 112 of 185 (coding, NMD)	NA	835296	No	Pathogenic	PVS1	PM2	PP5					0	0	0	8.99434e-07	0	6.84276e-07	NA	NA	NA	NA	NA	NA	NA	NA	NA	NA	NA	NA	NA	NA	NA	NA	NA	NA	NA	NA	NA	NA	3.868	NA	NA
13	49	NM_000260:c.397C>A	12	77156018	missense_variant	NP_000251.3:p.His133Asn	exon 5 of 49 position 112 of 185 (coding)	rs111033403	164656	Yes	Likely pathogenic	PM2	PM3	PM5	PP3	PP5			0	0	0	0.000125917	0	9.78392e-05	0.00010835	nfe	0	0	0	0	0.000102875	5.2501e-05	0.000102875	nfe	Disease Causing	1	0.81001	Damaging	-3.98	0.96277	Damaging	0.99293	0.94067	Damaging	0.955322	0.97308	0.321	Likely disease causing	0.937
14	7, 7, 33	NM_000260:c.397C>G	13	77156018	missense_variant	NP_000251.3:p.His133Asp	exon 5 of 49 position 112 of 185 (coding)	rs111033403	552051	Yes	Likely pathogenic	PM2	PM3	PM5	PP3	PP5			0	0	0	8.99407e-07	0	6.8419e-07	NA	NA	NA	NA	NA	NA	NA	NA	NA	NA	Disease Causing	1	0.81001	Damaging	-3.98	0.96277	Damaging	0.99325	0.9452	Damaging	0.960459	0.98127	0.301	Likely disease causing	0.987
15	13, 14, 33	NM_000260:c.401T>A	14	77156022	missense_variant	NP_000251.3:p.Ile134Asn	exon 5 of 49 position 116 of 185 (coding)	rs111033181	43230	No	Likely pathogenic	PM2	PM3	PP3	PP5				0	0	0	5.12655e-05	0	4.24183e-05	4.006e-05	nfe	0	0	6.54536e-05	0	4.40943e-05	2.62829e-05	6.54536e-05	amr	Disease Causing	1	0.81001	Damaging	-2.73	0.90679	Damaging	0.99223	0.93046	Damaging	0.960459	0.98127	4.769	Likely disease causing	0.939
16	35, 35	NM_000260:c.535_536delAG	15	77156724	frameshift_variant	NP_000251.3:p.Ser179Trpfs*7	exon 6 of 49 position 65-66 of 122 (coding, NMD)	NA	NA	No	Pathogenic	PVS1	PM2	PM3	PP5				NA	NA	NA	NA	NA	NA	NA	NA	NA	NA	NA	NA	NA	NA	NA	NA	NA	NA	NA	NA	NA	NA	NA	NA	NA	NA	NA	NA	3.227	NA	NA
17	15	NM_000260:c.569T>G	16	77156758	missense_variant	NP_000251.3:p.Leu190Trp	exon 6 of 49 position 99 of 122 (coding)	rs1010166278	1375177	Yes	VUS	PM2	PM3						0	0	0	1.07927e-05	0	8.20962e-06	5.76e-06	nfe	0	0	0	0	1.47011e-05	6.5722e-06	1.47011e-05	nfe	Disease Causing	1	0.81001	Damaging	-2.58	0.89757	Damaging	0.97882	0.77839	Damaging	0.973375	0.99489	10.31	Likely disease causing	0.971
18	9	NM_000260:c.592+1G>T	17	77156782	splice_donor_variant	NA	intron 6 of 48 position 1 of 80 (splicing-ACMG, splicing, intronic)	NA	NA	No	Likely pathogenic	PVS1	PM2	PP5					NA	NA	NA	NA	NA	NA	NA	NA	NA	NA	NA	NA	NA	NA	NA	NA	Disease Causing	1	0.81001	?	NA	NA	Damaging	0.99732	0.99045	NA	NA	NA	3.574	NA	NA
19	20, 24, 79	NM_000260:c.631A>G	18	77156900	missense_variant	NP_000251.3:p.Ser211Gly	exon 7 of 49 position 39 of 143 (coding)	rs111033486	43325	Yes	Likely pathogenic	PM2	PM3	PP3	PP5				0	0	0	4.94664e-05	0	4.10488e-05	3.891e-05	nfe	0	0	6.54193e-05	0	0.00010289	5.25569e-05	0.00010289	nfe	Disease Causing	0.999914	0.58761	Damaging	-1.76	0.83578	Damaging	0.93384	0.58072	Damaging	0.671792	0.63841	6.667	Likely disease causing	0.957
20	1, 30, 65	NM_000260:c.635G>A	19	77156904	missense_variant	NP_000251.3:p.Arg212His	exon 7 of 49 position 43 of 143 (coding)	rs28934610	11850	Yes	Likely pathogenic	PM2	PM3	PM5	PP3	PP5			0	3.47794e-05	0	1.1692e-05	2.23594e-05	1.29987e-05	9.24e-06	sas	0.000192604	0	0	2.41196e-05	0	1.31377e-05	0.000192604	eas	Disease Causing Automatic	1	0.81001	Damaging	-1.86	0.84341	Damaging	0.98705	0.85807	Damaging	0.955749	0.97381	10.05	Likely disease causing	0.898
21	47, 47, 65	NM_000260:c.640G>A	20	77156909	missense_variant	NP_000251.3:p.Gly214Arg	exon 7 of 49 position 48 of 143 (coding)	rs111033283	43327	Yes	Likely pathogenic	PM2	PM3	PP3	PP5				0	1.15931e-05	2.98686e-05	2.06859e-05	0	1.71036e-05	1.377e-05	nfe	0	0	0	0	1.46985e-05	6.56953e-06	1.46985e-05	nfe	Disease Causing	1	0.81001	Damaging	-3.19	0.9317	Damaging	0.98705	0.85807	Damaging	0.961457	0.9827	8.071	Likely disease causing	0.963
22	24	NM_000260:c.644A>C	21	77156913	missense_variant	NP_000251.3:p.Lys215Thr	exon 7 of 49 position 52 of 143 (coding)	NA	NA	Yes	VUS	PM2	PM3	PP3					0	0	0	1.3125e-06	0	1.20032e-06	NA	NA	NA	NA	NA	NA	NA	NA	NA	NA	Disease Causing	1	0.81001	Tolerated	-1.14	0.77843	Damaging	0.98542	0.83898	Damaging	0.953827	0.97044	8.014	Likely disease causing	0.854
23	59	NM_000260:c.721C>T	22	77156990	missense_variant	NP_000251.3:p.Arg241Cys	exon 7 of 49 position 129 of 143 (coding)	rs782166819	438180	Yes	Likely pathogenic	PM2	PM3	PM5	PP3	PP5			0	1.15961e-05	2.98721e-05	1.25945e-05	0	1.09519e-05	7.31e-06	nfe	NA	NA	NA	NA	NA	NA	NA	NA	Disease Causing	0.999999	0.81001	Damaging	-4.18	0.96882	Damaging	0.94115	0.60157	Damaging	0.66782	0.63581	5.995	Likely disease causing	0.895
24	42	NM_000260:c.722G>A	23	77156991	missense_variant	NP_000251.3:p.Arg241His	exon 7 of 49 position 130 of 143 (coding)	rs111033284	43340	No	Likely pathogenic	PM2	PM3	PM5	PP3	PP5			0	3.4785e-05	0	5.39749e-06	2.23604e-05	6.8448e-06	9.24e-06	sas	0	0	0.000130651	0	0	1.31266e-05	0.000130651	amr	Disease Causing	0.999995	0.81001	Damaging	-4.17	0.96855	Damaging	0.99185	0.92484	Damaging	0.939105	0.93924	8.021	Likely disease causing	0.922
25	36, 39, 39, 77	NM_000260:c.722G>C	24	77156991	missense_variant	NP_000251.3:p.Arg241Pro	exon 7 of 49 position 130 of 143 (coding)	NA	NA	Yes	Likely pathogenic	PM2	PM3	PM5	PP3				0	0	0	7.19665e-06	0	5.47584e-06	3.1e-06	nfe	NA	NA	NA	NA	NA	NA	NA	NA	Disease Causing	0.999998	0.81001	Damaging	-4.17	0.96855	Damaging	0.9933	0.94591	Damaging	0.973845	0.9952	7.827	Likely disease causing	0.921
26	18	NM_000260:c.999T>G	25	77158426	stop_gained	NP_000251.3:p.Tyr333Ter	exon 9 of 49 position 150 of 154 (splicing, coding, NMD)	rs111033285	43345	No	Pathogenic	PVS1	PM2	PM3	PP5				0	0	0	1.79928e-06	0	3.42638e-06	3e-07	nfe	0	0	6.54536e-05	2.41394e-05	0	1.31444e-05	6.54536e-05	amr	Disease Causing Automatic	1	0.81001	?	NA	NA	Damaging	0.74231	0.36311	Damaging	0.508434	0.53832	14.35	NA	NA
27	36	NM_000260:c.1138G>A	26	77160220	missense_variant	NP_000251.3:p.Glu380Lys	exon 11 of 49 position 58 of 120 (coding)	rs876657913	228998	No	VUS	PM2	PP3						0	0	0	9.11828e-06	0	6.9941e-06	4.61e-06	nfe	NA	NA	NA	NA	NA	NA	NA	NA	Disease Causing	1	0.81001	Tolerated	-0.89	0.74793	Damaging	0.99242	0.93326	Damaging	0.958276	0.97796	20.8	Likely disease causing	0.854
28	53	NM_000260:c.1200+2T>C	27	77160284	splice_donor_variant	NA	intron 11 of 48 position 2 of 690 (splicing-ACMG, splicing, intronic)	rs1555067689	NA	No	Likely pathogenic	PVS1	PM2						0	0	0	1.84604e-06	0	1.42354e-06	3.1e-07	nfe	NA	NA	NA	NA	NA	NA	NA	NA	Disease Causing	1	0.81001	?	NA	NA	Damaging	0.97137	0.72907	NA	NA	NA	17.46	NA	NA
29	6, 6, 43, 72, 72	NM_000260:c.1258A>T	28	77161030	stop_gained	NP_000251.3:p.Lys420Ter	exon 12 of 49 position 58 of 143 (coding, NMD)	rs782539587	504508	Yes	Pathogenic	PVS1	PM2	PP5					0	9.2885e-05	0	3.59792e-06	0	9.57992e-06	4.584e-05	sas	NA	NA	NA	NA	NA	NA	NA	NA	Disease Causing Automatic	1	0.81001	?	NA	NA	Damaging	0.98246	0.80894	Neutral	0.122309	0.2374	2.011	NA	NA
30	57	NM_000260:c.1385A>G	29	77162161	missense_variant	NP_000251.3:p.Gln462Arg	exon 13 of 49 position 42 of 211 (coding)	NA	NA	Yes	Likely pathogenic	PM2	PM3	PM5	PP3				0	0	0	2.70863e-06	0	2.06603e-06	7.2e-07	nfe	NA	NA	NA	NA	NA	NA	NA	NA	Disease Causing	0.999996	0.81001	Tolerated	-1.18	0.78314	Damaging	0.94512	0.61405	Damaging	0.909168	0.86545	0.055	Likely disease causing	0.939
31	19	NM_000260:c.1563delC	30	77162861	frameshift_variant	NP_000251.3:p.Asp521Glufs*8	exon 14 of 49 position 9 of 136 (splicing, coding, NMD)	NA	419644	No	Likely pathogenic	PVS1	PM2	PM3	PP5				0	0	0	5.21664e-05	0	4.03669e-05	4.092e-05	nfe	0	0	0	0	1.4708e-05	6.57869e-06	1.4708e-05	nfe	NA	NA	NA	NA	NA	NA	NA	NA	NA	NA	NA	NA	1.012	NA	NA
32	25, 62	NM_000260:c.1623_1624insC	31	77162915	frameshift_variant	NP_000251.3:p.Lys542Glnfs*5	exon 14 of 49 before position 70 of 136 (coding, NMD)	NA	521129	No	Pathogenic	PVS1	PM2	PP5					0	2.31879e-05	2.98704e-05	5.12669e-05	0	4.17351e-05	4.006e-05	nfe	0.000194704	0	0	0	2.9522e-05	1.98863e-05	0.000194704	eas	NA	NA	NA	NA	NA	NA	NA	NA	NA	NA	NA	NA	3.456	NA	NA
33	54, 54	NM_000260:c.1690G>A	32	77162988	splice_region_variant	NP_000251.3:p.Gly564Ser	exon 14 of 49 position 136 of 136 (splicing-ACMG, splicing, coding)	NA	2735702	Yes	Pathogenic	PVS1	PM2	PM3					NA	NA	NA	NA	NA	NA	NA	NA	NA	NA	NA	NA	NA	NA	NA	NA	Disease Causing	1	0.81001	Tolerated	-0.89	0.74793	Damaging	0.99515	0.96953	Damaging	0.96691	0.98937	1.532	Likely disease causing	0.772
34	1	NM_000260:c.1798-3C>G	33	77172745	splice_region_variant	NA	intron 15 of 48 position 6583 of 6585 (splicing, intronic)	NA	550618	No	VUS	PM2	PP3						3.08775e-05	0	0	3.12178e-06	0	3.51133e-06	NA	NA	NA	NA	NA	NA	NA	NA	NA	NA	NA	NA	NA	NA	NA	NA	NA	NA	NA	NA	NA	NA	2.077	NA	NA
35	46	NM_000260:c.1849T>C	34	77172799	missense_variant	NP_000251.3:p.Ser617Pro	exon 16 of 49 position 52 of 138 (coding)	rs782063761	438172	No	Likely pathogenic	PM2	PM3	PP3	PP5				0	9.52804e-05	0	0	0	1.0482e-05	4.115e-05	sas	0	0.000415628	0	0	0	1.3151e-05	0.000415628	sas	Disease Causing	1	0.81001	Tolerated	-0.8	0.73845	Damaging	0.9803	0.79011	Damaging	0.980541	0.99846	1.015	Likely disease causing	0.922
36		NM_000260:c.1969C>T	35	77174789	missense_variant	NP_000251.3:p.Arg657Trp	exon 17 of 49 position 34 of 159 (coding)	rs878853236	242392	Yes	Likely pathogenic	PM2	PM3	PP3	PP5				0	0	0	7.21e-06	0	5.49e-06	7.21e-06	nfe	NA	NA	NA	NA	NA	NA	NA	NA	Damaginf	0.999999	0.81001	Damaging	-2.44	0.88767	Damaging	0.32542	0.64852	Damaging	0.786508	0.71657	12.09	Likely disease causing	0.918
37	61	NM_000260:c.1977delA	36	77174797	frameshift_variant	NP_000251.3:p.Gly660Glufs*2	exon 17 of 49 position 42 of 159 (coding, NMD)	NA	438173	Yes	Pathogenic	PVS1	PM2	PM3					NA	NA	NA	NA	NA	NA	NA	NA	NA	NA	NA	NA	NA	NA	NA	NA	NA	NA	NA	NA	NA	NA	NA	NA	NA	NA	NA	NA	11.89	NA	NA
38	25, 37, 60, 61	NM_000260:c.2005C>T	37	77174825	stop_gained	NP_000251.3:p.Arg669Ter	exon 17 of 49 position 70 of 159 (coding, NMD)	rs111033201	43169	Yes	Pathogenic	PVS1	PM2	PM3	PP5				0	1.16028e-05	0	9.08455e-05	0	7.46028e-05	7.598e-05	nfe	0	0	0	2.41231e-05	2.93962e-05	1.97088e-05	2.93962e-05	nfe	Disease Causing Automatic	1	0.81001	?	NA	NA	Damaging	0.71476	0.35029	Damaging	0.513631	0.54135	6.822	NA	NA
39	64, 64	NM_000260:c.2187+1G>A	38	77175465	splice_donor_variant	NA	intron 18 of 48 position 1 of 2084 (splicing-ACMG, splicing, intronic)	rs111033290	43175	Yes	Pathogenic	PVS1	PM2	PM3	PP5				0	0	0	2.6983e-06	0	1.57455e-05	7.2e-07	nfe	0	0	0	0	1.46994e-05	1.97088e-05	1.46994e-05	nfe	Disease Causing	1	0.81001	?	NA	NA	Damaging	0.95726	0.65893	NA	NA	NA	6.857	NA	NA
40	71	NM_000260:c.2476G>A	39	77179843	missense_variant	NP_000251.3:p.Ala826Thr	exon 21 of 49 position 109 of 219 (coding)	rs368341987	177732	No	VUS	BS1	BS2	BP4	PP5				5.59472e-05	0.00597328	0.000158278	0.000427301	0.000111944	0.000711277	0.00552813	sas	0.000192678	0.00661978	6.53083e-05	4.80954e-05	0.000382162	0.000420019	0.00661978	sas	Disease Causing	0.992214	0.41585	Tolerated	-0.62	0.85943	Damaging	0.98755	0.86437	Damaging	0.935128	0.92952	14.95	Likely disease causing	0.54
41	70	NM_000260:c.2904G>T	40	77181589	missense_variant	NP_000251.3:p.Glu968Asp	exon 23 of 49 position 210 of 210 (splicing-ACMG, splicing, coding)	rs111033233	43196	No	Likely pathogenic	PM2	PM3	PP3	PP5				0	0	0	6.56637e-05	0	5.13512e-05	5.336e-05	nfe	0	0	0	0	4.4106e-05	1.972e-05	4.4106e-05	nfe	Disease Causing	1	0.81001	Damaging	-2.37	0.88377	Damaging	0.98672	0.85404	Damaging	0.922265	0.89697	7.551	Likely disease causing	0.563
42	73, 73	NM_000260:c.2905-1G>A	41	77181950	splice_acceptor_variant	NA	intron 23 of 48 position 361 of 361 (splicing-ACMG, splicing, intronic)	rs1171417339	438175	Yes	Likely pathogenic	PVS1	PM2	PM3	PP5				NA	NA	NA	NA	NA	NA	NA	NA	NA	NA	NA	NA	NA	NA	NA	NA	Disease Causing	1	0.81001	?	NA	NA	Damaging	0.99655	0.98387	NA	NA	NA	6.461	NA	NA
43	51, 51	NM_000260:c.2914C>T	42	77181960	stop_gained	NP_000251.3:p.Arg972Ter	exon 24 of 49 position 10 of 204 (splicing, coding, NMD)	rs782281371	855092	Yes	Pathogenic	PVS1	PM2	PM3	PP5				0	4.63747e-05	0	6.29606e-06	0	7.52854e-06	1.583e-05	sas	NA	NA	NA	NA	NA	NA	NA	NA	Disease Causing Automatic	1	0.81001	?	NA	NA	Neutral	0.40631	0.26479	Neutral	0.43515	0.4959	9.264	NA	NA
44	52, 52	NM_000260:c.3108+1G>A	43	77182155	splice_donor_variant	NA	intron 24 of 48 position 1 of 269 (splicing-ACMG, splicing, intronic)	NA	1518157	Yes	Pathogenic	PVS1	PM2	PM3	PP5				0	0	2.98686e-05	8.99418e-07	0	1.36903e-06	NA	NA	NA	NA	NA	NA	NA	NA	NA	NA	Disease Causing	1	0.81001	?	NA	NA	Damaging	0.99467	0.9639	NA	NA	NA	9.317	NA	NA
45	30, 40	NM_000260:c.3476G>T	44	77184688	missense_variant	NP_000251.3:p.Gly1159Val	exon 27 of 49 position 101 of 128 (coding)	rs199897298	43206	Yes	Likely pathogenic	PM2	PM3	PM5	PP3	PP5			0	0	9.0356e-05	0.000544054	0	0.000425685	0.00050777	nfe	0	0	0	0.00012054	0.000396837	0.000210161	0.000396837	nfe	Disease Causing	1	0.81001	Damaging	-2.93	0.918	Damaging	0.98925	0.88709	Damaging	0.974528	0.99564	13.87	Likely disease causing	0.938
46	67	NM_000260:c.3504-1G>C	45	77189343	splice_acceptor_variant	NA	intron 27 of 48 position 4628 of 4628 (splicing-ACMG, splicing, intronic)	rs1555090171	554480	No	Likely pathogenic	PVS1	PM2	PP5					0	0	0	6.29588e-06	0	4.79146e-06	2.62e-06	nfe	0	0	0	2.41394e-05	0	6.57229e-06	2.41394e-05	afr	Disease Causing	1	0.81001	?	NA	NA	Damaging	0.98942	0.88948	NA	NA	NA	6.397	NA	NA
47	28, 28	NM_000260:c.3508G>A	46	77189348	missense_variant	NP_000251.3:p.Glu1170Lys	exon 28 of 49 position 5 of 127 (splicing, coding)	rs111033214	43208	Yes	Likely pathogenic	PM2	PM3	PP3	PP5				2.51889e-05	3.47818e-05	0	1.97868e-05	0	2.12181e-05	1.295e-05	nfe	0	0	0.000130907	0	5.88045e-05	3.94363e-05	0.000130907	amr	Disease Causing	1	0.81001	Damaging	-4.65	0.97938	Damaging	0.98678	0.85476	Damaging	0.973572	0.99503	9.204	Likely disease causing	0.964
48	59, 79	NM_000260:c.3546C>A	47	77189386	missense_variant	NP_000251.3:p.Asn1182Lys	exon 28 of 49 position 43 of 127 (coding)	rs1555090294	438177	Yes	Likely pathogenic	PM2	PM3	PP3	PP5				0	0	0	8.09452e-06	0	6.15789e-06	3.81e-06	nfe	NA	NA	NA	NA	NA	NA	NA	NA	Disease Causing	1	0.81001	Damaging	-3.66	0.95212	Damaging	0.8862	0.48633	Damaging	0.742246	0.68593	6.825	Likely disease causing	0.833
49	56	NM_000260:c.3718C>T	48	77190107	missense_variant	NP_000251.3:p.Arg1240Trp	exon 29 of 49 position 88 of 120 (coding)	rs371374104	964372	No	Likely pathogenic	PM2	PM3	PM5	PP3	PP5			5.31237e-05	0	3.06297e-05	1.83018e-06	0	3.51453e-06	8.8e-06	eas	0.00019305	0	0	0	2.93997e-05	1.96897e-05	0.00019305	eas	Disease Causing	0.999998	0.58761	Damaging	-4.84	0.98229	Damaging	0.84878	0.43971	Damaging	0.865561	0.78469	0.111	Likely disease causing	0.92
50	21, 27, 69, 74, 78	NM_000260:c.3719G>A	49	77190108	missense_variant	NP_000251.3:p.Arg1240Gln	exon 29 of 49 position 89 of 120 (coding)	rs111033178	43218	Yes	Likely pathogenic	PM2	PM3	PM5	PP3	PP5			0	0	0	0.000125356	5.16342e-05	9.98031e-05	0.00010823	nfe	0	0.000206782	0	2.41103e-05	7.34883e-05	4.59776e-05	0.000206782	sas	Disease Causing	1	0.81001	Damaging	-4.81	0.98183	Damaging	0.9957	0.97553	Damaging	0.960478	0.9813	1.284	Likely disease causing	0.951
51	40, 60	NM_000260:c.3728C>T	50	77190117	missense_variant	NP_000251.3:p.Pro1243Leu	exon 29 of 49 position 98 of 120 (coding)	rs750358148	418368	Yes	Likely pathogenic	PM2	PM3	PM5	PP3	PP5			0	0	3.07163e-05	1.37456e-05	0	1.19732e-05	8.25e-06	nfe	0	0	0	0	1.46972e-05	6.56875e-06	1.46972e-05	nfe	Disease Causing	1	0.81001	Tolerated	-1.17	0.78199	Damaging	0.99363	0.95047	Damaging	0.952562	0.96812	0.211	Likely disease causing	0.65
52	4, 19, 27,49, 50, 62	NM_000260:c.3764delA	51	77190709	frameshift_variant	NP_000251.3:p.Lys1255Argfs*8	exon 30 of 49 position 14 of 174 (coding, NMD)	NA	43223	Yes	Pathogenic	PVS1	PM2	PM3	PP5				0	0	3.02737e-05	2.26668e-05	0	1.80368e-05	1.556e-05	nfe	0	0	0	0	4.4106e-05	1.97166e-05	4.4106e-05	nfe	NA	NA	NA	NA	NA	NA	NA	NA	NA	NA	NA	NA	2.14	NA	NA
53	10	NM_000260:c.3925-1G>T	52	77192050	splice_acceptor_variant	NA	intron 30 of 48 position 1180 of 1180 (splicing-ACMG, splicing, intronic)	NA	1476351	No	Pathogenic	PVS1	PM2	PP5					0	0	0	1.31257e-06	0	1.20039e-06	NA	NA	NA	NA	NA	NA	NA	NA	NA	NA	Disease Causing	1	0.81001	?	NA	NA	Damaging	0.98151	0.80039	NA	NA	NA	9.069	NA	NA
54	70	NM_000260:c.4131_4132insT	53	77192255	frameshift_variant	NP_000251.3:p.Gly1378Trpfs*6	exon 31 of 49 before position 208 of 228 (coding, NMD)	NA	NA	No	Likely pathogenic	PVS1	PM2						0	0	0	2.85744e-06	0	1.59089e-06	NA	NA	NA	NA	NA	NA	NA	NA	NA	NA	NA	NA	NA	NA	NA	NA	NA	NA	NA	NA	NA	NA	3.504	NA	NA
55	71	NM_000260:c.4293G>A	54	77194494	stop_gained	NP_000251.3:p.Trp1431Ter	exon 32 of 49 position 141 of 171 (coding, NMD)	rs397516308	43236	No	Pathogenic	PVS1	PM2	PP5					0	0	0	2.07471e-05	0	1.71947e-05	1.381e-05	nfe	0	0	0	0	1.4699e-05	6.57013e-06	1.4699e-05	nfe	Disease Causing Automatic	1	0.81001	?	NA	NA	Damaging	0.99386	0.95357	Neutral	0.347608	0.44202	13.12	NA	NA
56	59	NM_000260:c.4697C>T	55	77199663	missense_variant	NP_000251.3:p.Thr1566Met	exon 35 of 49 position 129 of 284 (coding)	rs41298747	43254	No	Likely benign	BS1	BS4	BS6					0.00025194	0.00125494	0.000687306	0.00595243	0.00268865	0.00540182	0.00583212	nfe	0.000386548	0.00124327	0.00300732	0.000913769	0.00771696	0.00501549	0.00771696	nfe	Polymorphism	0.999988	0.18198	Tolerated	-0.31	0.6803	Neutral	0.18043	0.20095	Neutral	0.117925	0.2308	5.751	Likely disease causing	0.073
57	16	NM_000260:c.4834C>T	56	77199800	stop_gained	NP_000251.3:p.Gln1612Ter	exon 35 of 49 position 266 of 284 (coding, NMD)	NA	2103371	No	Likely pathogenic	PVS1	PM2						0	0	6.02083e-05	0	0	1.3851e-06	9.97e-06	afr	NA	NA	NA	NA	NA	NA	NA	NA	Disease Causing Automatic	1	0.81001	?	NA	NA	Damaging	0.97092	0.72642	Neutral	0.082665	0.16739	3.354	NA	NA
58	42, 43, 44, 44, 46	NM_000260:c.4838delA	57	77199804	frameshift_variant	NP_000251.3:p.Asp1613Valfs*32	exon 35 of 49 position 270 of 284 (coding, NMD)	NA	438178	Yes	Pathogenic	PVS1	PM2	PM3	PP5				0	7.05899e-05	0	0	0	4.1562e-06	3.032e-05	sas	0	0.000414422	0	0	0	1.31284e-05	0.000414422	sas	NA	NA	NA	NA	NA	NA	NA	NA	NA	NA	NA	NA	3.175	NA	NA
59	31, 32, 66	NM_000260:c.4919delG	58	77201512	frameshift_variant	NP_000251.3:p.Gly1640Alafs*5	exon 36 of 49 position 67 of 191 (coding, NMD)	NA	550868	Yes	Pathogenic	PVS1	PM2	PM3					0	0	0	2.5183e-05	0	2.05246e-05	1.746e-05	nfe	NA	NA	NA	NA	NA	NA	NA	NA	NA	NA	NA	NA	NA	NA	NA	NA	NA	NA	NA	NA	1.131	NA	NA
60	50	NM_000260:c.4951G>A	59	77201546	missense_variant	NP_000251.3:p.Gly1651Ser	exon 36 of 49 position 99 of 191 (coding)	rs1201586094	965138	Yes	Likely pathogenic	PM2	PM3	PP3	PP5				2.51902e-05	0	0	2.06859e-05	0	1.84721e-05	1.377e-05	nfe	0	0.000207039	0	0	0	6.5741e-06	0.000207039	sas	Disease Causing	1	0.81001	Damaging	-2.07	0.85943	Damaging	0.98747	0.86334	Damaging	0.939435	0.94003	1.47	Likely disease causing	0.823
61	16	NM_000260:c.5074C>T	60	77202330	stop_gained	NP_000251.3:p.Gln1692Ter	exon 37 of 49 position 31 of 125 (coding, NMD)	rs564645548	1455237	Yes	Pathogenic	PVS1	PM2	PM3	PP5				0	0	3.04099e-05	0	0	6.98181e-07	NA	NA	0	0	0	2.40512e-05	0	6.56418e-06	2.40512e-05	afr	Disease Causing Automatic	1	0.81001	?	NA	NA	Damaging	0.93536	0.58484	Neutral	0.089945	0.18228	11.96	NA	NA
62	8, 23	NM_000260:c.5101C>T	61	77202357	stop_gained	NP_000251.3:p.Arg1701Ter	exon 37 of 49 position 58 of 125 (coding, NMD)	rs111033182	43270	Yes	Pathogenic	PVS1	PM2	PM3	PP5				0	1.24217e-05	0	2.75443e-06	0	3.52523e-06	7.3e-07	nfe	0	0	0	0	1.4699e-05	6.57108e-06	1.4699e-05	nfe	Disease Causing Automatic	1	0.81001	?	NA	NA	Neutral	0.09569	0.15295	Neutral	0.216698	0.34191	14.18	NA	NA
63	11	NM_000260:c.5229delG	62	77203119	frameshift_variant	NP_000251.3:p.Leu1744Cysfs*61	exon 38 of 49 position 61 of 158 (coding, NMD)	NA	556935	No	Likely pathogenic	PVS1	PM2						0	0	0	8.33849e-06	0	6.44079e-06	3.92e-06	nfe	NA	NA	NA	NA	NA	NA	NA	NA	NA	NA	NA	NA	NA	NA	NA	NA	NA	NA	NA	NA	3.795	NA	NA
64	23	NM_000260:c.5260C>T	63	77203151	stop_gained	NP_000251.3:p.Gln1754Ter	exon 38 of 49 position 92 of 158 (coding, NMD)	NA	2845671	Yes	Pathogenic	PVS1	PM2	PM3					0	0	6.30676e-05	0	0	1.76794e-06	NA	NA	NA	NA	NA	NA	NA	NA	NA	NA	Disease Causing Automatic	1	0.81001	?	NA	NA	Damaging	0.99622	0.98079	Neutral	0.378274	0.46173	0.482	NA	NA
65	67	NM_000260:c.5573T>C	64	77205554	missense_variant	NP_000251.3:p.Leu1858Pro	exon 40 of 49 position 93 of 156 (coding)	rs368657015	43288	Yes	Likely pathogenic	PM2	PM3	PP3	PP5				0	0	0	3.05909e-05	0	2.32852e-05	2.202e-05	nfe	0	0	0	0	1.47033e-05	6.57082e-06	1.47033e-05	nfe	Disease Causing	1	0.81001	Damaging	-3.26	0.93587	Damaging	0.96164	0.67826	Damaging	0.960319	0.98107	13.54	Likely disease causing	0.892
66	2	NM_000260:c.5648G>A	65	77206108	missense_variant	NP_000251.3:p.Arg1883Gln	exon 41 of 49 position 12 of 106 (coding)	rs111033215	43294	No	Pathogenic	PM2	PM3	PM5	PP3	PP5			2.52347e-05	1.16594e-05	0	1.70974e-05	8.97948e-05	1.7123e-05	2.993e-05	amr	0	0	0.000130787	7.22509e-05	1.4708e-05	3.94228e-05	0.000130787	amr	Disease Causing	0.999988	0.54805	Damaging	-4.81	0.98183	Damaging	0.97966	0.78493	Damaging	0.919755	0.89073	8.786	Likely disease causing	0.926
67	13, 14	NM_000260:c.5730T>A	66	77206190	missense_variant	NP_000251.3:p.Asp1910Glu	exon 41 of 49 position 94 of 106 (coding)	rs751334238	1038541	Yes	Likely pathogenic	PM2	PM3	PP1	PP5				0	0	0	2.88006e-05	0	2.2602e-05	2.084e-05	nfe	0	0	0	0	1.47046e-05	6.57298e-06	1.47046e-05	nfe	Disease Causing	0.999993	0.58761	Damaging	-1.68	0.82897	Neutral	0.37784	0.2584	Neutral	0.378589	0.46193	3.021	Likely disease causing	0.632
68	45, 45	NM_000260:c.5743-2A>G	67	77207287	splice_acceptor_variant	NA	intron 41 of 48 position 1085 of 1086 (splicing-ACMG, splicing, intronic)	rs752310721	1481877	Yes	Pathogenic	PVS1	PM2	PM3					0	2.36044e-05	0	0	0	1.37588e-06	3.92e-06	sas	NA	NA	NA	NA	NA	NA	NA	NA	Disease Causing	1	0.81001	?	NA	NA	Damaging	0.98528	0.83745	NA	NA	NA	6.56	NA	NA
69	10	NM_000260:c.5804T>C	68	77207350	missense_variant	NP_000251.3:p.Leu1935Pro	exon 42 of 49 position 62 of 114 (coding)	rs397516323	43298	No	VUS	PM2	PP3	PP5					0	0	2.98829e-05	2.24936e-05	0	1.91711e-05	1.544e-05	nfe	0	0	0	0	1.46985e-05	6.57108e-06	1.46985e-05	nfe	Disease Causing	1	0.81001	Tolerated	-1.08	0.77078	Damaging	0.97551	0.75491	Damaging	0.974346	0.99553	7.826	Likely disease causing	0.961
70	20, 41, 48	NM_000260:c.5824G>T	69	77207370	stop_gained	NP_000251.3:p.Gly1942Ter	exon 42 of 49 position 82 of 114 (coding, NMD)	rs111033192	43300	No	Pathogenic	PVS1	PM2	PM3	PP5				0	0	0	8.3718e-05	0	6.44162e-05	6.966e-05	nfe	0	0	0	0	4.41034e-05	1.97197e-05	4.41034e-05	nfe	Disease Causing Automatic	1	0.81001	?	NA	NA	Damaging	0.98902	0.88388	Neutral	0.369345	0.45611	12.97	NA	NA
71	11, 15, 17, 17, 26, 76	NM_000260:c.5886_5888delCTT	70	77208453	inframe_deletion	NP_000251.3:p.Phe1963del	exon 43 of 49 position 30-32 of 88 (coding)	NA	43308	Yes	Likely pathogenic	PM2	PM3	PP3	PP5				7.5582e-05	1.1605e-05	2.98793e-05	1.61928e-05	0	2.39519e-05	2.004e-05	eas	0	0	0	4.82462e-05	1.47003e-05	3.28632e-05	4.82462e-05	afr	NA	NA	NA	NA	NA	NA	NA	NA	NA	NA	NA	NA	3.17956	NA	NA
72	37, 53, 77	NM_000260:c.5944G>A	71	77208517	splice_region_variant	NP_000251.3:p.Gly1982Arg	exon 43 of 49 position 88 of 88 (splicing-ACMG, splicing, coding)	rs761469964	500416	Yes	Pathogenic	PVS1	PM2	PM3	PM5	PP5			0	3.49333e-05	2.98918e-05	9.90165e-06	2.24255e-05	1.30157e-05	9.28e-06	sas	NA	NA	NA	NA	NA	NA	NA	NA	Disease Causing	1	0.81001	Damaging	-2.38	0.88298	Damaging	0.99172	0.92291	Damaging	0.972889	0.99456	2.068	Likely disease causing	0.868
73	26	NM_000260:c.5968C>T	72	77208720	stop_gained	NP_000251.3:p.Gln1990Ter	exon 44 of 49 position 24 of 107 (coding, NMD)	rs773844428	197497	No	Pathogenic	PVS1	PM2	PP5					0	1.22178e-05	0	2.82253e-05	0	2.30021e-05	2.023e-05	nfe	0	0	0	0	1.46985e-05	6.57117e-06	1.46985e-05	nfe	Disease Causing Automatic	1	0.81001	?	NA	NA	Damaging	0.97833	0.77469	Neutral	0.139989	0.26176	8.614	NA	NA
74	34	NM_000260:c.6025delG	73	77208776	frameshift_variant	NP_000251.3:p.Ala2009Profs*32	exon 44 of 49 position 81 of 107 (coding, NMD)	NA	43313	Yes	Likely pathogenic	PVS1 moderate	PM2	PM3	PP5				0	0	0	6.50575e-05	0	5.20534e-05	5.258e-05	nfe	0	0	0	0	7.34991e-05	3.2845e-05	7.34991e-05	nfe	NA	NA	NA	NA	NA	NA	NA	NA	NA	NA	NA	NA	1.551	NA	NA
75	58, 58	NM_000260:c.6043T>C	74	77208795	missense_variant	NP_000251.3:p.Tyr2015His	exon 44 of 49 position 99 of 107 (splicing, coding)	rs377640847	1493312	Yes	Likely pathogenic	PM2	PM3	PP3	PP5				0	0	0	2.77144e-06	0	2.13122e-06	7.4e-07	nfe	NA	NA	NA	NA	NA	NA	NA	NA	Disease Causing	1	0.81001	Damaging	-2.36	0.88143	Damaging	0.99405	0.95607	Damaging	0.940103	0.9416	5.38	Likely disease causing	0.921
76	5, 5, 12, 18, 68	NM_000260:c.6070C>T	75	77211170	stop_gained	NP_000251.3:p.Arg2024Ter	exon 45 of 49 position 19 of 186 (coding, NMD)	rs111033198	43318	Yes	Likely pathogenic	PVS1 moderate	PM2	PM3	PP5				0	1.22705e-05	0	6.3778e-06	0	6.97881e-06	2.65e-06	nfe	0	0	0	0	1.47067e-05	6.57307e-06	1.47067e-05	nfe	Disease Causing Automatic	1	0.81001	?	NA	NA	Damaging	0.93029	0.57147	Neutral	0.207839	0.33397	2.7	NA	NA
77	75	NM_000260:c.6364del	76	77212960	frameshift_variant	NP_000251.3:p.Glu2122Serfs*9	exon 47 of 49 position 10 of 84 (splicing, coding, NMD)	NA	NA	No	Likely pathogenic	PVS1 moderate	PM2	PM3	PP5				NA	NA	NA	NA	NA	NA	NA	NA	NA	NA	NA	NA	NA	NA	NA	NA	NA	NA	NA	NA	NA	NA	NA	NA	NA	NA	NA	NA	3.255	NA	NA
78	56	NM_000260:c.6377delC	77	77212972	frameshift_variant	NP_000251.3:p.Pro2126Leufs*5	exon 47 of 49 position 23 of 84 (coding, NMD)	NA	1333582	No	Likely pathogenic	PVS1 moderate	PM2	PP5					0	0	6.02083e-05	0	0	1.38542e-06	9.97e-06	afr	NA	NA	NA	NA	NA	NA	NA	NA	NA	NA	NA	NA	NA	NA	NA	NA	NA	NA	NA	NA	13.78	NA	NA
79	57	NM_000260:c.6439-2A>G	78	77213858	splice_acceptor_variant	NA	intron 47 of 48 position 823 of 824 (splicing-ACMG, splicing, intronic)	rs397516330	43329	Yes	Pathogenic	PVS1	PM2	PM3	PP5				0	0	0	8.99394e-06	0	7.52564e-06	4.55e-06	nfe	0	0	0	0	5.88028e-05	2.62816e-05	5.88028e-05	nfe	Disease Causing	1	0.81001	?	NA	NA	Damaging	0.99392	0.95437	NA	NA	NA	3.724	NA	NA
80	38	NM_000260:c.6551C>T	79	77213972	missense_variant	NP_000251.3:p.Thr2184Met	exon 48 of 49 position 113 of 120 (splicing, coding)	rs1383147250	438179	Yes	Likely pathogenic	PM2	PM3	PP3	PP5				5.03778e-05	0	0	8.09452e-06	0	7.5256e-06	8.35e-06	eas	0	0	0	0	2.93919e-05	1.31344e-05	2.93919e-05	nfe	Disease Causing	1	0.81001	Damaging	-2.1	0.86146	Damaging	0.98757	0.86462	Damaging	0.953911	0.9706	3.362	Likely disease causing	0.823
81	3, 3, 29, 29	NM_000260:c.6572delA	80	77214620	frameshift_variant	NP_000251.3:p.Asp2191Valfs*4	exon 49 of 49 position 14 of 635 (coding)	NA	NA	Yes	Likely pathogenic	PVS1 moderate	PM2	PM3	PP5				0	3.08833e-05	0	0	0	3.34523e-06	5.12e-06	sas	0	0.000207211	0	0	0	6.57454e-06	0.000207211	sas	NA	NA	NA	NA	NA	NA	NA	NA	NA	NA	NA	NA	0.296	NA	NA
82	21	NM_000260:c.6577C>T	81	77214625	missense_variant	NP_000251.3:p.Leu2193Phe	exon 49 of 49 position 19 of 635 (coding)	rs397516333	43337	No	VUS	PM2	PP3	PP5					0	0	0	1.82223e-06	0	1.39585e-06	3e-07	nfe	NA	NA	NA	NA	NA	NA	NA	NA	Disease Causing	1	0.81001	Tolerated	-1.34	0.79944	Damaging	0.94539	0.61494	Damaging	0.686873	0.6484	1.097	Likely disease causing	0.834
83	80, 80	Exon 28-32 duplication	82	NA	gross_deletion	NA	NA	NA	NA	Yes	Pathogenic	PVS1	PM2	PM3					NA	NA	NA	NA	NA	NA	NA	NA	NA	NA	NA	NA	NA	NA	NA	NA	NA	NA	NA	NA	NA	NA	NA	NA	NA	NA	NA	NA	NA	NA	NA
[truncated: 23 more columns]
